# Supplementary material for: Quantifying spatial variability in shell midden formation in the Farasan Islands, Saudi Arabia
Source: PLoS One. 2019 Jun 12;14(6):e0217596. doi: 10.1371/journal.pone.0217596 (PMC6561681; doi:10.1371/journal.pone.0217596)
Supplement: S1 Table — (XLSX) [file pone.0217596.s001.xlsx]

## Sheet: Sheet1
Site	Laboratory Code	14C-Age	±	MRE	Calibrated		Material	Species	Depth [m]
					BP (95.4%)
Post-shore Sites
JW1705	OxA-31167	6870	38	188±44	7360	7030	marine shell	C. fasciatus	1
	OxA-31166	4842	32	188±44	5050	4710	marine shell	C. fasciatus	0.55
	OxA-31168	3411	31	188±44	3370	2820	marine shell	C. fasciatus	0.1
JW3120	OxA-28616	6208	31	188±44	6590	6290	marine shell	C. fasciatus	0.65
	OxA-28697	5825	29	188±44	6200	5900	marine shell	C. fasciatus	0.1
JE5641	OxA-30983	5922	39	188±44	6270	6010	marine shell	C. fasciatus	0.2
	OxA-30984	5863	38	188±44	6270	5990	marine shell	C. fasciatus	0.2
	OxA-30739	6015	40	188±44	6270	5920	marine shell	C. fasciatus	0.05
JE5642	OxA-30985	5809	37	188±44	6160	5930	marine shell	C. fasciatus	below base
	OxA-30869	5811	33	188±44	6160	5870	marine shell	C. fasciatus	0.6
	OxA-31363	5701	35	188±44	6050	5780	marine shell	C. fasciatus	0.3
	OxA-31165	5685	34	188±44	6000	5730	marine shell	C. fasciatus	0.05
JW1864	OxA-31366	5629	34	188±44	5940	5630	marine shell	C. fasciatus	1.15
	OxA-31365	5485	34	188±44	5830	5550	marine shell	C. fasciatus	0.05
	OxA-31364	5434	34	188±44	5750	5480	marine shell	C. fasciatus	0.05
Peak Shore Sites
JE5656	OxA-31454	5730	30	188±44	6010	5860	marine shell	C. fasciatus	0.4
	OxA-31455	5741	37	188±44	5990	5850	marine shell	C. fasciatus	0.1
JE0087	OxA-28618	6185	31	188±44	6506	6295	marine shell	C. fasciatus	below base/beach ridge
	OxA-28413	5232	29		5970	5900	charcoal	n/a	1.35
	OxA-28860	5673	31	188±44	5970	5900	marine shell	C. fasciatus	1.35
	OxA-28386	5132	31		5950	5890	charcoal	n/a	1
	OxA-28072	5718	30	188±44	5950	5890	marine shell	C. fasciatus	1
	OxA-28797	5698	33	188±44	5950	5870	marine shell	C. fasciatus	0
	OxA-28619	5692	30	188±44	5950	5850	marine shell	C. fasciatus	0.05
Main Shore Sites
JE0078	OxA-30866	5815	35	188±44	6150	5900	marine shell	C. fasciatus	below base
	OxA-28006	5350	30	188±44	5600	5300	marine shell	C. fasciatus	1
	OxA-28005	5158	30	188±44	5450	5130	marine shell	C. fasciatus	0.5
	OxA-27888	5022	30	188±44	5300	4950	marine shell	C. fasciatus	0.1
JE0086	OxA-30867	5304	36	188±44	5570	5330	marine shell	C. fasciatus	below base
	OxA-30982	5183	37	188±44	5480	5190	marine shell	C. fasciatus	1.1
	OxA-30868	5050	33	188±44	5320	5010	marine shell	C. fasciatus	0.7
	OxA-30738	4931	40	188±44	5250	4860	marine shell	C. fasciatus	0.15
JW2298	OxA-30740	5766	38	188±44	6110	5860	marine shell	C. fasciatus	below base
	OxA-34102	5447	40	188±44	5710	5040	marine shell	C. fasciatus	1.85
	OxA-34101	4920	35	188±44	5580	5040	marine shell	C. fasciatus	1.65
	OxA-31368	5098	34	188±44	5400	5030	marine shell	C. fasciatus	1.5
	OxA-34105	4973	31	188±44	5290	5010	marine shell	C. fasciatus	1.3
	OxA-34107	5000	32	188±44	5270	4990	marine shell	C. fasciatus	1.2
	OxA-34104	4981	33	188±44	5240	4960	marine shell	C. fasciatus	0.95
	OxA-34100	5409	35	188±44	5210	4910	marine shell	C. fasciatus	0.6
	OxA-34103	5150	32	188±44	5160	4870	marine shell	C. fasciatus	0.25
	OxA-34106	4874	30	188±44	5080	4830	marine shell	C. fasciatus	0.2
	OxA-31367	4846	32	188±44	5040	4810	marine shell	C. fasciatus	0.05
JW1807	OxA-31174	7486	37	188±44	7870	7650	marine shell	Nerita sp.	below base
	OxA-28008	5292	29	188±44	5420	5310	marine shell	C. fasciatus	3.3
	OxA-28385	4707	31		5570	5310	charcoal	n/a	3.3
	OxA-28384	4456	30		5300	5040	charcoal	n/a	2.3
	OxA-28007	5012	30	188±44	5200	5000	marine shell	Brachidontes sp.	0.7
	OxA-28071	4962	31	188±44	5240	4910	marine shell	C. fasciatus	0.1
JW1727	OxA-31169	5044	35	188±44	5290	4990	marine shell	C. fasciatus	below base
	OxA-28617	4701	28	188±44	4870	4810	marine shell	Brachidontes sp.	1.68
	OxA-27889	4287	29		4870	4810	charcoal	n/a	1.68
	OxA-27890	4202	29		4860	4730	charcoal	n/a	0.95
	OxA-34099	4539	33	188±44	4850	4720	marine shell	C. fasciatus	0.5
	OxA-34098	4759	31	188±44	4850	4710	marine shell	C. fasciatus	0.4
	OxA-28009	4851	31	188±44	4850	4700	marine shell	Brachidontes sp.	0.15
Low-Shore Sites
JW5694	OxA-30870	2902	29	188±44	2600	2260	marine shell	C. fasciatus	0.4
	OxA-31170	2767	30	188±44	2380	2070	marine shell	C. fasciatus	0.3
JW5719	OxA-31172	2500	29	188±44	2210	1810	marine shell	C. fasciatus	0.3
	OxA-31173	2554	27	188±44	2120	1750	marine shell	C. fasciatus	0.1
JW5697	OxA-31171	2220	27	188±44	1790	1500	marine shell	Nerita sp.	0.4
	OxA-31487	2164	35	188±44	1700	1400	marine shell	C. fasciatus	0.1
